# Supplementary material for: Targeted TET oxidase activity through methyl‐CpG‐binding domain extensively suppresses cancer cell proliferation
Source: Cancer Med. 2016 Jul 25;5(9):2522–33. doi: 10.1002/cam4.830 (PMC5055179; doi:10.1002/cam4.830)
Supplement: Supplementary file 8 — Table S1. Properties of genes upregulated by MBD‐TET1‐CDwt. [file CAM4-5-2522-s008.xlsx]

## Sheet: S1
Supplementary Table S1. Properties of genes upregulated by MBD-TET1-CDwt
			Takai & Jones						Gardiner-Garden&Frommer					Gene Ontology
	MBD-TETwt	Aza-CR	CGI	CGI-TSS	CpG	%GC	Length		CGI	CGI-TSS	CpG	%GC	Length	Biological Process	Description
Gene Name	Fold Change Upregulation			± 1,000 bp	[o/e]					± 1,000 bp	[o/e]
FAM87A	6252.62		A	A					P	P	0.607	51.8	247	unknown	Homo sapiens family with sequence similarity 87, member A (FAM87A), long non-coding RNA [NR_103537]
SOX17	407.918	>5	P	P	0.82	65.5	2779		P	P	0.81	67.8	2606	embryonic heart tube development	Homo sapiens SRY (sex determining region Y)-box 17 (SOX17), mRNA [NM_022454]
HSPA1A	284.4	>5	P	P	0.75	62.9	2520		P	P	0.76	62.6	2651	cellular response to heat	Homo sapiens heat shock 70kDa protein 1A (HSPA1A), mRNA [NM_005345]
MAGEA2B	197.396	>2	A	A					P	P	0.603	65	317	cellular senescence	Homo sapiens melanoma antigen family A, 2B (MAGEA2B), mRNA [NM_153488]
MAGEA6	181.262	>2	A	A					P	P	0.606	54.5	200	unknown	Homo sapiens melanoma antigen family A, 6 (MAGEA6), transcript variant 2, mRNA [NM_175868]
KRT19	109.01	>5	P	P	0.73	67.4	1330		P	P	0.8	68.6	986	sarcomere organization	Homo sapiens keratin 19 (KRT19), mRNA [NM_002276]
GAGE7	106.783	>5	P	P	0.67	62.5	739		P	P	0.62	64.5	819	unknown	Homo sapiens G antigen 7 (GAGE7), mRNA [NM_021123]
EFS	92.4087	>5	P	P	0.7	71.5	1370		P	P	0.75	72.7	1142	cell adhesion	Homo sapiens embryonal Fyn-associated substrate (EFS), transcript variant 1, mRNA [NM_005864]
HPDL	91.8549	>5	P	P	0.74	66.3	1390		P	P	0.78	68.8	1129	oxidation reduction	Homo sapiens 4-hydroxyphenylpyruvate dioxygenase-like (HPDL), mRNA [NM_032756]
KLHDC9	84.334	>5	P	P	0.67	61.7	1267		P	P	0.74	64.6	993	unknown	Homo sapiens kelch domain containing 9 (KLHDC9), transcript variant 2, mRNA [NM_001007255]
CT45A5	83.4241	>2	A	A					P	P	0.603	53.1	260	unknown	Homo sapiens cancer/testis antigen family 45, member A5 (CT45A5), transcript variant 1, mRNA [NM_001007551]
NEFH	66.8917	>5	P	P	0.9	68	1868		P	P	0.94	69.4	1668	neurofilament cytoskelton organization	Homo sapiens neurofilament, heavy polypeptide (NEFH), mRNA [NM_021076]
PRRX2	66.2296	>5	P	P	0.78	73.2	1547		P	P	0.84	73.9	1343	multicellular organismal development	Homo sapiens paired related homeobox 2 (PRRX2), mRNA [NM_016307]
DMRTB1	65.5072	>5	P	P	0.76	62.7	1463		P	P	0.75	63.1	1663	sex differentiation	Homo sapiens DMRT-like family B with proline-rich C-terminal, 1 (DMRTB1), mRNA [NM_033067]
HIST1H1A	52.8456	>2	P	P	0.679	55.9	793		P	P	0.672	55.7	846	nucleosome assembry	Homo sapiens histone cluster 1, H1a (HIST1H1A), mRNA [NM_005325]
OPLAH	52.3826	>5	P	P	0.67	73.9	1128		P	P	0.72	70.5	1308	glutathione biosynthetic process	Homo sapiens 5-oxoprolinase (ATP-hydrolysing) (OPLAH), mRNA [NM_017570]
COL2A1	51.5222	>5	P	P	0.71	60.1	2629		P	P	0.76	61.9	1293	bone development	Homo sapiens collagen, type II, alpha 1 (COL2A1), transcript variant 1, mRNA [NM_001844]
SOHLH2	50.7775	>5	P	P	0.65	61.6	935		P	P	0.65	61	903	oogenesis, spermatogenesis	Homo sapiens spermatogenesis and oogenesis specific basic helix-loop-helix 2 (SOHLH2), mRNA [NM_017826]
GTSF1	41.9747	>5	A	A					P	P	0.6	56.8	354	unknown	Homo sapiens gametocyte specific factor 1 (GTSF1), mRNA [NM_144594]
XAGE1B	39.6435	>5	P	P	0.652	61.8	259		P	P	0.616	57.3	1042	unknown	Homo sapiens X antigen family, member 1B (XAGE1B), transcript variant a, mRNA [NM_001097594]
GSTT2	35.0356	>5	P	P	0.67	67.2	746		P	P	0.61	65.6	876	metabolic process	Homo sapiens glutathione S-transferase theta 2 (GSTT2), mRNA [NM_000854]
KRTCAP3	32.1961	>2	P	P	0.67	66.5	1101		P	P	0.75	68.6	910	unknown	Homo sapiens keratinocyte associated protein 3 (KRTCAP3), transcript variant 2, mRNA [NM_173853]
MAGEA8	30.5559	>5	A	A					P	P	0.6	64.2	212	unknown	Homo sapiens melanoma antigen family A, 8 (MAGEA8), transcript variant 3, mRNA [NM_005364]
TCF15	30.4466	>2	P	P	0.914	66.7	1653		P	P	0.96	71.8	1315	mesoderm development	Homo sapiens transcription factor 15 (basic helix-loop-helix) (TCF15), mRNA [NM_004609]
IRF7	28.7483	>5	P	P	0.7	65.2	1993		P	P	0.74	63.7	1935	regulation of transcription	Homo sapiens interferon regulatory factor 7 (IRF7), transcript variant d, mRNA [NM_004031]
HORMAD1	28.5855	>5	P	P	0.71	55.4	587		P	P	0.92	50.5	410	meiosis, mitosis	Homo sapiens HORMA domain containing 1 (HORMAD1), transcript variant 1, mRNA [NM_032132]
LOC100128840	27.5817		A	A					P	P	0.602	52	275	unknown	PREDICTED: Homo sapiens hypothetical LOC100128840 (LOC100128840), miscRNA [XR_109110]
CT45A1	25.8417	>5	A	A					P	P	0.6	54.3	293	unknown	Homo sapiens cancer/testis antigen family 45, member A1 (CT45A1), mRNA [NM_001017417]
C17orf104	24.3804		P	P	0.79	60.1	2432		P	P	0.81	60.1	2343	unknown	Homo sapiens chromosome 17 open reading frame 104 (C17orf104), mRNA [NM_001145080]
DDX43	24.3495	>5	P	P	0.72	57.7	1280		P	P	0.78	57.2	1158	metabolic process	Homo sapiens DEAD (Asp-Glu-Ala-Asp) box polypeptide 43 (DDX43), mRNA [NM_018665]
KRT19P2	24.0758		A	A					A	A				unknown	Homo sapiens keratin 19 pseudogene 2 (KRT19P2), non-coding RNA [NR_036685]
NPW	22.9291		P	P	0.742	72.1	1307		P	P	0.8	73.6	1117	neuropeptide signaling pathway	Homo sapiens neuropeptide W (NPW), mRNA [NM_001099456]
PRSS21	22.6036	>5	P	P	0.65	66.6	1305		P	P	0.73	69.4	1016	proteolysis	Homo sapiens protease, serine, 21 (testisin) (PRSS21), transcript variant 3, mRNA [NM_144957]
ACKR3	20.9421	>5	P	A	0.703	58.4	2068		P	A	0.745	64.6	1180	chemokine-mediated signaling pathway	Homo sapiens atypical chemokine receptor 3 (ACKR3), mRNA [NM_020311]
TDRD9	20.3214	>5	P	P	0.82	64.2	1462		P	P	0.86	63.6	1344	cell differentiation, spermatogenesis	Homo sapiens tudor domain containing 9 (TDRD9), mRNA [NM_153046]
C14orf169	19.3705	>5	P	P	0.87	63.9	2032		P	P	0.87	61	2439	chromatin modification	Homo sapiens chromosome 14 open reading frame 169 (C14orf169), mRNA [NM_024644]
CRABP1	18.9911		P	P	0.696	59.5	2098		P	P	0.733	61.6	1776	multicellular organismal development	Homo sapiens cellular retinoic acid binding protein 1 (CRABP1), mRNA [NM_004378]
GSTT2B	18.2352		P	P	0.667	67.2	746		P	P	0.609	65.6	876	xenobiotic metabolic process	Homo sapiens glutathione S-transferase theta 2B (gene/pseudogene) (GSTT2B), mRNA [NM_001080843]
VCX2	18.1137	>5	A	A					P	P	0.62	62.1	794	unknown	Homo sapiens variable charge, X-linked 2 (VCX2), mRNA [NM_016378]
GPAT2	17.2437		P	P	0.661	61.4	1068		P	P	0.701	59	1022	glyxerol-3-phosphate metabolic process	Homo sapiens glycerol-3-phosphate acyltransferase 2, mitochondrial (GPAT2), nuclear gene encoding mitochondrial protein, mRNA [NM_207328]
ICAM2	16.3213	>2	A	A					P	P	0.608	50.9	218	cell adhesion	Homo sapiens intercellular adhesion molecule 2 (ICAM2), transcript variant 5, mRNA [NM_000873]
MAGEA9	14.184	>5	A	A					P	A	0.6	51.6	250	unknown	Homo sapiens melanoma antigen family A, 9 (MAGEA9), mRNA [NM_005365]
DUSP23	13.4633	>5	P	P	0.73	60.6	1406		P	P	0.74	64.9	1193	protein amino acid dephosphorylation	Homo sapiens dual specificity phosphatase 23 (DUSP23), mRNA [NM_017823]
ATXN8OS	11.9987		P	P	0.653	60.9	998		P	P	0.666	63.8	779	unknown	Homo sapiens ATXN8 opposite strand (non-protein coding) (ATXN8OS), antisense RNA [NR_002717]
GBP1P1	11.5611		P	A	0.652	57.2	566		P	A	0.677	57	549	unknown	Homo sapiens guanylate binding protein 1, interferon-inducible pseudogene 1 (GBP1P1), non-coding RNA [NR_003133]
RBP7	11.4348		P	P	0.834	64.1	1760		P	P	0.85	63.1	1832	transport	Homo sapiens retinol binding protein 7, cellular (RBP7), mRNA [NM_052960]
AQP12A	11.0826		A	A					P	P	0.603	68	206	transport	Homo sapiens aquaporin 12A (AQP12A), mRNA [NM_198998]
C9orf24	10.6041		P	A	0.65	64.8	967		P	A	0.678	62.2	1357	cell differentiation	Homo sapiens chromosome 9 open reading frame 24 (C9orf24), transcript variant 1, mRNA [NM_032596]
CTCFL	9.89507	>5	A	A					P	P	0.6	72.2	385	regulation of transcription	Homo sapiens CCCTC-binding factor (zinc finger protein)-like (CTCFL), mRNA [NM_080618]
KCNE4	9.61124		P	P	0.651	62.9	544		P	P	0.609	62.9	598	potassium ion transmembrane transport	Homo sapiens potassium voltage-gated channel, Isk-related family, member 4 (KCNE4), mRNA [NM_080671]
OBP2A	9.49287		P	A	0.901	55.1	352		P	P	0.601	55.2	201	response to stimulus	Homo sapiens odorant binding protein 2A (OBP2A), mRNA [NM_014582]
SLC22A24	9.5313		A	A					P	A	0.714	50	408	ion transport	Homo sapiens solute carrier family 22, member 24 (SLC22A24), mRNA [NM_001136506]
MEST	8.36661	>5	P	P	0.74	60.5	1237		P	P	0.73	59.3	1332	mesoderm development	Homo sapiens mesoderm specific transcript homolog (mouse) (MEST), transcript variant 1, mRNA [NM_002402]
ECHDC2	7.96755	>2	P	P	0.73	59.4	1417		P	P	0.721	64.2	1187	fatty acid metabolic process	Homo sapiens enoyl CoA hydratase domain containing 2 (ECHDC2), transcript variant 2, mRNA [NM_018281]
POTEI	7.84904		P	P	0.651	59.8	1004		P	P	0.912	59.3	562	retina homeostasis	Homo sapiens POTE ankyrin domain family, member I (POTEI), mRNA [NM_001277406]
CYP1B1	7.48379	>5	P	P	0.83	63	4311		P	P	0.81	65.2	2115	oxidation reduction	Homo sapiens cytochrome P450, family 1, subfamily B, polypeptide 1 (CYP1B1), mRNA [NM_000104]
MT1G	7.51538		P	P	0.653	66	538		P	P	0.653	65.6	543	cellular response to zinc ion	Homo sapiens metallothionein 1G (MT1G), mRNA [NM_005950]
PLP2	7.13861		P	P	0.694	60.8	1701		P	P	0.694	59	2250	ion transport	Homo sapiens proteolipid protein 2 (colonic epithelium-enriched) (PLP2), mRNA [NM_002668]
MOV10L1	7.03371	>2	P	P	0.815	59.1	2163		P	P	0.863	59.7	1728	germ cell development	Homo sapiens Mov10l1, Moloney leukemia virus 10-like 1, homolog (mouse) (MOV10L1), transcript variant 1, mRNA [NM_018995]
MLH1	6.39012	>5	P	P	0.82	56.7	1586		P	P	0.85	57.2	1490	mismatch repair, spermatogenesis	Homo sapiens mutL homolog 1, colon cancer, nonpolyposis type 2 (E. coli) (MLH1), transcript variant 1, mRNA [NM_000249]
P, Present; A, Absent.
