# Supplementary material for: Targeted TET oxidase activity through methyl‐CpG‐binding domain extensively suppresses cancer cell proliferation
Source: Cancer Med. 2016 Jul 25;5(9):2522–33. doi: 10.1002/cam4.830 (PMC5055179; doi:10.1002/cam4.830)
Supplement: Supplementary file 9 — Table S2. Nucleotide sequences of primers used in bisulfite sequences. [file CAM4-5-2522-s009.xlsx]

## Sheet: S2
Supplementary Table S2. Nucleotide sequences of primers used in bisulfite sequences
Gene name	Forward primer (5’ to 3’)	Reverse primer (5’ to 3’)	Annealing temp.	Amplified region*	Product size (bp)
MAGEA2B	GATTTTGAGGGATGATTAAAGG	CTATCCTCTAACCTCCAATAC	55	-134 - +109	243
MAGEA8	ATTTAGGTGAGTTTTGGGTGG	CTCCTCACAAACCCTAAACC	65	+8 - +140	133
MAGEA9	TAGGGAAGTTTTAGGTTTGGG	ACCTTAACTCCTCACAAAACC	65	-34 - +109	143
XAGE1B	GGAGTATAGGATAGGGTAAGG	AAAATCCAAACCTCAAAAACCC	60	+20 - +218	199
* +1 denotes the transcriptional start site (TSS).
